# Supplementary material for: Design and Implementation of Intelligent Sports Training System for College Students' Mental Health Education
Source: Front Psychol. 2021 Apr 8;12:634978. doi: 10.3389/fpsyg.2021.634978 (PMC8060568; doi:10.3389/fpsyg.2021.634978)
Supplement: Supplementary file 1 [file Data_Sheet_1.xlsx]

## Sheet: gaga
q1	q2	q4	q7	q8	q9	q10	q11	c1	c2	c3	c4	c5	c6	c7	c8	c9	c10	c11	c12	c13	c14	c15	c16	c17	c18	c19	c20
1	1	2	5	5	2	2	3	1	2	2	2	1	1	1	2	1	1	1	1	1	1	1	1	1	1	1	1
0	1	3	4	5	1	2	3	1	1	1	2	1	1	1	1	2	1	1	2	1	1	1	1	2	2	1	3
0	1	3	5	2	4	3	1	1	1	2	1	1	1	1	2	1	1	2	2	1	2	1	1	2	1	2	1
0	3	1	5	1	2	4	3	1	3	1	1	1	1	1	3	2	2	2	1	2	1	1	1	2	2	2	1
0	4	3	2	5	5	4	3	1	3	1	1	1	1	2	1	1	1	1	1	2	1	1	1	1	1	3	1
0	3	2	4	1	2	2	2	1	3	2	4	3	3	3	3	1	2	1	2	1	2	2	2	1	2	1	3
1	4	1	5	5	2	4	3	1	2	1	1	3	2	1	2	1	1	2	1	1	1	2	1	2	1	3	1
1	1	3	5	3	2	2	3	2	1	1	1	1	2	1	2	1	1	1	3	1	3	1	1	1	1	1	1
0	2	3	2	3	2	4	3	1	2	2	1	4	2	1	2	1	1	2	2	1	1	1	1	1	1	1	1
1	1	3	2	5	4	5	2	1	2	1	1	1	1	2	1	1	1	1	1	1	2	1	2	2	2	1	1
0	4	2	2	3	5	4	3	1	1	3	1	1	1	1	2	2	1	1	2	1	1	1	1	1	2	1	2
1	1	3	2	5	1	1	3	4	1	2	1	2	3	2	5	3	3	3	2	3	3	2	1	1	2	3	3
0	4	1	3	4	5	1	2	1	1	2	1	1	1	1	3	1	2	2	1	2	1	2	1	1	1	2	1
1	3	4	3	2	1	4	3	3	2	2	2	2	1	1	3	3	2	2	2	1	2	1	4	3	1	3	3
1	3	1	3	5	4	2	3	1	1	1	1	1	2	1	1	3	1	3	1	1	1	3	3	2	1	3	1
0	2	1	5	3	2	2	3	1	2	1	3	1	1	1	1	1	2	1	1	1	2	1	2	1	1	2	2
1	3	1	2	1	2	2	3	3	3	3	5	3	3	3	2	2	2	3	4	3	3	3	2	4	2	3	4
1	3	4	2	3	3	1	2	3	2	3	4	3	2	3	4	3	3	2	2	2	1	2	1	4	3	3	1
0	1	4	1	4	2	1	3	2	2	2	4	4	3	4	2	3	4	4	5	2	4	1	4	2	2	3	1
1	2	1	5	4	2	4	2	1	1	1	1	1	1	1	1	1	1	1	2	1	1	2	3	1	1	1	2
1	1	1	5	2	2	1	3	2	1	1	1	1	1	2	2	3	2	3	2	3	3	3	3	4	2	2	2
0	2	4	1	3	4	4	3	1	2	1	1	1	1	2	1	1	1	2	1	1	2	1	1	4	3	1	1
0	2	4	5	3	1	2	3	1	2	1	2	2	3	2	1	2	2	1	1	1	1	4	2	1	3	2	2
1	3	1	3	3	3	1	3	1	1	3	1	1	4	3	1	3	1	1	1	1	1	3	1	3	1	2	2
0	4	1	1	4	3	5	3	2	1	1	3	1	1	1	1	1	2	3	2	1	1	1	2	1	1	2	2
1	4	3	4	2	3	1	3	2	2	2	3	1	3	2	2	3	1	4	2	1	2	1	1	2	5	3	2
1	4	2	1	4	3	2	2	1	2	2	2	1	1	1	2	2	2	5	2	2	1	4	1	3	4	1	1
0	3	2	4	5	3	5	3	1	1	1	1	1	2	2	2	1	1	1	2	1	1	2	1	1	1	1	1
1	3	1	4	2	2	4	3	1	4	3	1	3	1	1	2	1	2	1	1	1	1	1	1	1	1	2	2
0	1	3	3	5	2	3	1	1	1	1	2	1	2	1	2	2	2	2	1	2	1	3	1	4	3	1	1
0	2	1	1	2	4	4	3	1	3	2	2	1	2	2	1	2	2	2	3	2	1	1	1	2	1	1	3
0	2	2	2	5	4	1	3	1	1	1	1	1	2	1	1	2	1	1	3	1	1	1	1	1	1	1	1
0	2	3	2	4	5	1	3	1	1	1	2	1	1	1	1	1	1	2	1	1	2	2	2	2	1	1	3
0	3	2	3	4	5	5	3	2	2	1	2	1	2	1	1	1	2	1	3	2	1	1	1	1	3	1	1
0	2	1	3	3	3	3	3	1	1	1	1	2	1	1	1	1	1	1	1	2	1	2	1	1	1	2	1
0	2	2	3	2	4	2	2	3	1	1	2	1	1	2	4	1	1	1	3	3	2	1	1	2	2	1	1
1	3	1	3	2	4	4	3	2	1	1	1	1	2	1	1	1	2	2	1	2	1	1	1	1	1	2	1
0	1	3	3	4	5	2	3	1	1	1	2	2	1	3	2	3	1	2	1	1	1	1	2	1	1	1	1
1	1	1	1	1	3	5	3	1	3	1	1	2	1	2	2	3	2	3	1	1	2	1	3	2	2	1	2
0	2	4	4	3	5	4	3	1	2	1	1	1	1	1	2	1	1	1	1	1	1	1	1	2	1	1	1
1	3	1	1	3	4	2	3	1	1	3	2	2	2	2	3	5	2	3	2	3	1	2	4	3	2	1	2
0	4	3	4	2	1	1	2	5	3	4	4	3	4	3	4	3	4	3	2	2	4	4	3	4	4	3	3
0	2	2	4	4	3	5	3	2	1	3	1	2	1	1	1	1	2	1	2	3	3	2	3	2	1	2	1
0	4	1	2	4	4	1	3	1	4	3	3	1	1	1	1	2	2	1	1	1	1	2	1	2	2	2	1
0	1	2	2	2	1	4	2	2	2	4	3	2	4	2	1	3	2	3	2	4	5	3	3	3	2	3	1
1	1	1	5	3	1	3	2	3	1	2	1	2	1	1	1	1	1	1	2	1	3	2	2	1	1	1	3
0	4	2	5	2	1	4	2	1	3	1	2	2	2	2	1	1	1	3	1	2	2	1	1	1	1	1	1
1	4	3	1	2	2	5	2	2	1	1	1	3	3	3	2	4	2	3	3	2	3	2	1	3	1	2	2
1	1	1	5	3	2	1	3	2	3	2	3	3	1	1	4	3	1	3	3	3	2	4	2	1	3	2	1
0	1	3	2	2	2	5	2	2	1	2	3	1	1	2	1	3	1	3	2	1	1	1	2	2	1	3	2
0	3	4	1	1	4	3	3	2	1	3	4	2	1	3	1	2	3	3	1	2	2	3	3	1	1	3	2
1	1	2	2	3	3	5	2	1	3	1	1	1	2	2	3	1	1	1	1	2	2	1	1	2	3	2	1
0	4	4	4	5	4	3	2	1	1	1	2	1	1	2	1	1	1	1	2	1	1	2	1	1	1	1	1
1	3	1	5	4	4	1	3	1	1	1	1	1	1	1	2	1	2	2	1	2	1	1	1	2	2	1	1
0	1	3	5	5	4	1	3	1	2	3	2	1	1	1	1	1	1	2	1	2	1	2	1	1	1	1	4
0	1	2	2	2	4	5	2	1	1	1	1	2	1	1	2	1	1	1	1	1	2	1	2	3	2	2	1
1	2	2	5	4	5	1	1	1	1	2	1	1	2	1	2	1	1	1	3	1	1	3	1	1	1	2	1
0	2	1	2	2	3	3	3	1	1	3	2	2	2	2	3	1	4	2	1	3	3	2	2	1	2	1	1
0	3	3	3	3	2	2	3	3	2	2	2	2	1	1	2	2	2	1	1	2	3	1	1	1	2	1	1
0	3	2	3	4	3	1	3	1	1	1	1	1	2	2	4	1	2	2	2	1	1	3	2	2	2	1	2
0	4	2	2	1	5	4	3	1	1	1	1	2	3	2	2	1	1	1	1	1	1	1	1	2	1	1	1
1	1	2	3	5	3	3	1	2	1	2	1	1	1	1	1	1	1	2	1	2	1	1	2	1	3	2	1
0	3	2	4	1	2	4	2	2	2	1	2	2	2	3	3	2	3	2	1	2	1	2	1	1	2	2	3
1	2	2	2	4	5	5	2	1	1	2	1	1	1	2	1	1	1	1	1	1	2	1	1	2	1	2	1
1	3	1	3	4	3	3	3	1	1	1	1	1	1	1	2	1	2	1	2	2	1	2	1	2	1	1	3
1	3	1	3	2	5	2	3	1	1	1	1	1	3	1	1	3	1	2	3	2	1	1	1	1	1	1	2
1	4	3	4	1	2	4	2	2	1	3	1	2	2	1	2	2	2	2	3	3	1	1	2	3	3	4	3
1	3	3	1	3	2	4	3	2	1	1	2	4	1	1	4	4	3	3	2	1	2	4	1	2	1	4	2
1	2	4	4	1	5	4	2	1	1	1	1	2	1	1	1	1	3	1	2	2	3	1	1	1	1	1	1
0	1	4	1	1	3	2	3	2	3	4	2	3	1	5	4	2	3	2	2	3	2	5	5	4	2	2	5
1	4	1	3	2	3	4	3	1	1	1	1	1	2	1	1	3	2	1	1	2	1	1	1	2	1	1	1
1	3	3	2	5	1	5	3	2	1	3	1	2	1	2	2	2	1	1	1	3	1	1	1	1	1	1	2
1	4	3	3	2	3	1	3	2	2	3	2	2	4	2	4	2	2	3	3	1	1	4	3	1	2	1	2
0	2	1	5	2	5	2	2	1	1	1	1	2	1	2	2	2	2	2	1	2	1	1	1	1	1	1	1
1	1	1	4	4	2	5	1	3	1	2	1	1	1	1	1	2	1	1	1	1	2	1	1	2	1	3	2
1	3	4	3	3	5	4	2	2	1	2	1	3	1	1	1	1	1	1	2	1	1	2	1	1	1	1	1
1	1	3	2	5	3	5	1	1	2	2	1	1	1	1	2	1	1	1	1	1	1	1	1	1	3	3	1
1	2	2	5	1	3	1	1	4	2	2	3	2	3	2	2	4	2	2	3	4	2	1	2	1	3	5	3
1	1	4	4	2	4	3	3	1	2	1	2	1	2	1	2	1	1	1	1	2	2	2	2	1	2	1	1
0	2	4	3	5	2	5	2	1	1	1	1	2	2	2	1	1	3	1	1	1	1	1	1	2	1	2	1
0	4	1	4	3	2	5	3	1	1	1	1	1	1	1	1	2	1	2	2	1	1	1	1	3	1	1	2
1	2	3	1	5	3	1	3	1	2	2	1	3	3	3	1	1	3	1	3	1	1	3	3	3	4	1	1
1	4	3	5	1	3	5	3	1	1	2	1	1	1	2	2	1	1	1	1	1	2	1	1	3	2	1	1
0	2	1	2	3	3	4	2	1	2	2	2	1	2	1	2	1	2	1	1	2	1	1	1	2	1	2	1
0	2	3	5	2	1	2	2	1	1	4	2	2	4	1	1	1	3	1	2	1	2	1	1	3	3	3	2
1	4	3	2	5	4	1	3	2	1	2	1	1	1	3	1	1	1	1	1	2	1	2	1	1	2	1	1
0	1	1	3	1	1	4	2	2	3	2	4	3	3	4	3	4	2	3	3	4	4	3	3	2	2	2	2
0	1	1	2	2	4	1	1	4	4	5	3	4	3	3	3	4	5	2	2	4	4	3	4	3	2	4	4
1	1	1	3	1	2	4	3	2	1	2	2	2	3	3	3	3	2	2	2	1	2	1	2	1	2	4	2
0	3	4	2	2	2	2	3	4	2	3	3	1	2	3	3	3	2	3	3	2	2	2	2	1	2	4	3
0	3	4	1	4	1	5	3	1	1	1	1	1	1	2	1	1	1	1	1	2	3	1	3	4	1	2	1
1	1	1	1	3	2	3	3	2	1	3	2	2	3	3	4	1	3	1	2	2	3	3	2	1	2	4	1
1	1	3	2	2	5	1	3	2	2	2	1	2	2	3	2	2	2	2	1	2	2	2	2	1	3	2	3
0	4	3	2	1	1	5	3	2	3	3	1	2	2	1	2	1	2	2	4	1	4	3	3	2	2	1	4
1	4	2	4	1	2	2	3	1	3	2	3	3	2	1	3	2	2	3	2	2	1	1	2	2	1	1	2
1	4	2	4	1	4	2	3	1	1	2	1	3	2	1	2	3	3	1	3	1	2	2	4	2	1	1	1
0	2	3	4	2	3	1	3	1	4	2	4	2	1	1	3	2	2	1	1	1	3	1	3	2	2	2	1
0	4	1	2	1	1	5	3	2	1	4	1	2	1	2	3	2	3	1	2	1	2	1	3	3	2	2	1
0	4	2	1	2	3	3	2	4	2	2	3	1	2	3	2	2	4	1	3	4	2	1	3	5	3	2	2
0	1	1	2	2	1	4	2	4	4	3	4	1	1	4	1	1	3	3	3	3	2	2	3	3	2	2	3
0	1	2	5	5	3	3	3	1	1	2	2	1	1	1	2	1	1	1	1	1	2	1	1	1	2	1	1
0	4	1	3	5	5	4	2	1	1	1	1	1	2	1	1	1	2	1	2	3	1	1	2	3	2	1	1
1	3	1	5	1	2	5	2	1	2	1	1	2	2	1	1	1	1	2	3	1	1	1	2	2	1	1	1
0	2	4	4	5	2	1	3	3	1	1	2	1	1	2	1	1	2	2	2	2	1	1	1	1	1	2	2
1	2	3	4	3	4	4	3	1	1	1	1	2	1	2	3	1	1	1	1	1	1	1	1	2	1	2	1
0	3	3	1	1	1	3	2	3	5	3	5	4	3	3	4	5	3	5	4	4	4	4	3	3	4	5	4
0	2	4	5	3	3	2	3	1	1	1	1	1	2	1	1	1	3	1	1	1	1	2	1	1	1	1	2
0	3	1	1	5	5	3	2	1	1	1	2	1	1	1	1	1	2	1	2	1	2	1	1	1	2	2	2
1	4	3	4	1	3	4	3	1	1	2	1	2	1	1	1	2	1	2	1	1	2	1	1	1	1	2	2
0	3	3	5	3	2	4	3	1	1	2	1	1	1	1	2	2	1	2	1	2	1	2	2	1	1	3	2
0	1	2	5	2	4	3	1	1	1	1	1	1	1	1	2	2	2	1	1	1	1	1	2	1	1	2	2
0	3	3	3	2	2	1	2	4	1	3	1	3	2	4	3	4	4	2	3	4	3	2	4	3	2	3	4
1	3	4	4	4	4	1	3	1	2	1	1	1	2	1	2	2	1	2	1	1	1	1	1	3	1	1	1
0	4	3	3	5	4	2	3	1	1	1	2	2	2	1	1	2	1	1	1	1	1	2	2	1	2	2	1
0	3	1	2	3	4	1	3	2	1	3	2	1	2	4	1	1	1	3	2	2	3	1	1	1	2	2	1
1	3	3	3	3	1	5	3	2	3	1	1	1	1	2	3	1	1	1	2	2	2	1	1	3	1	1	1
1	1	3	5	3	2	4	3	1	1	1	1	1	2	1	1	1	2	1	3	2	1	2	2	1	3	1	1
1	1	1	5	3	2	2	2	1	1	2	2	1	1	2	1	1	1	2	1	2	1	1	3	2	1	2	3
1	2	2	4	2	2	4	2	1	1	3	1	1	1	1	3	1	2	1	1	1	2	3	2	2	2	3	1
1	1	3	2	3	2	2	3	1	1	2	2	5	4	1	2	2	3	4	5	1	3	1	3	3	3	2	3
1	4	4	3	5	5	4	3	1	1	1	1	2	1	1	1	1	1	1	1	1	1	1	1	3	1	1	2
1	2	4	4	2	4	3	3	1	2	1	4	1	1	1	1	1	2	1	1	1	2	1	1	1	1	2	1
1	1	3	4	2	4	5	3	1	1	1	1	3	1	1	1	1	1	1	1	1	1	1	2	1	2	2	4
1	4	2	4	1	5	1	3	2	2	1	1	3	2	2	1	1	1	1	1	2	1	2	1	2	2	3	2
0	4	4	4	3	3	4	3	1	1	1	1	2	2	1	2	1	1	1	1	2	2	2	1	1	1	1	1
1	2	1	3	2	3	3	3	1	1	1	3	1	2	1	3	3	1	1	2	1	2	1	2	2	2	4	1
1	4	1	3	3	1	4	3	1	2	3	1	1	3	3	2	2	1	1	2	2	1	1	2	1	1	1	2
0	2	3	3	5	4	1	3	2	2	1	3	2	1	1	1	1	1	1	1	1	1	2	2	1	1	1	1
0	3	4	1	2	3	3	3	2	2	3	3	2	1	3	2	1	5	2	2	2	1	2	2	1	3	1	3
0	1	4	4	4	4	3	3	1	1	1	3	1	1	1	1	1	1	1	1	1	1	1	2	1	2	1	1
1	2	2	2	5	3	1	2	1	3	2	1	2	2	2	1	1	3	1	3	1	2	1	2	1	2	1	3
0	2	1	5	2	4	2	2	1	2	2	1	1	2	1	2	1	1	1	3	1	3	1	1	1	2	1	1
0	3	4	2	1	1	1	3	4	3	5	3	3	1	3	4	5	3	5	4	2	5	2	4	4	3	4	3
0	1	1	5	2	4	3	2	1	1	1	1	1	2	1	1	2	1	1	2	2	2	1	2	2	1	2	1
1	1	2	5	4	4	3	3	1	1	1	1	1	1	1	2	2	2	2	2	2	2	1	1	1	1	1	2
1	2	1	2	3	3	3	2	1	3	3	1	2	2	2	3	3	2	3	1	4	2	1	1	2	1	4	2
0	2	2	1	4	4	1	3	1	2	2	3	3	4	3	3	1	4	1	2	3	2	1	2	1	1	2	3
0	4	2	1	3	1	3	3	4	3	2	1	3	2	4	3	2	2	2	2	1	2	1	4	4	5	2	3
1	3	4	4	4	3	3	3	3	2	3	1	1	2	1	1	2	2	1	1	1	1	2	1	2	1	1	1
1	1	4	5	5	4	5	2	2	1	1	1	3	3	1	3	2	1	2	1	1	3	1	1	1	1	3	3
1	2	2	3	5	4	3	3	2	1	1	1	2	3	1	2	2	1	1	2	1	2	1	1	2	1	1	1
1	1	1	5	2	3	3	3	1	2	2	1	2	2	2	1	1	2	1	1	1	1	1	1	1	1	1	1
1	2	2	1	1	2	4	3	1	2	3	2	2	3	2	3	2	2	3	3	5	3	4	3	4	4	3	4
0	2	2	3	4	2	2	3	2	2	1	3	1	1	2	1	1	2	1	3	1	1	1	1	3	1	2	1
1	1	4	1	5	1	1	1	4	5	4	5	5	3	3	3	4	5	3	5	3	3	4	3	2	3	2	5
0	3	1	1	1	3	4	3	2	2	2	1	1	4	1	2	4	2	1	3	3	1	1	2	2	2	5	2
0	3	1	4	4	5	3	3	1	2	1	2	1	1	2	1	1	1	1	1	1	1	1	1	1	2	1	1
1	2	1	3	4	2	4	3	1	2	1	1	2	1	1	1	1	3	1	1	2	1	2	1	1	1	1	3
1	3	4	4	2	4	4	3	1	1	1	1	2	1	1	1	1	1	2	1	2	1	1	1	2	2	1	3
0	3	1	3	3	5	1	3	2	1	1	2	1	1	1	2	1	1	1	1	1	2	1	1	1	1	2	1
1	2	1	1	1	4	1	3	3	1	3	2	1	4	3	3	4	3	2	3	3	2	3	3	3	5	4	4
0	3	3	1	3	1	4	3	3	3	2	3	2	3	1	2	3	2	3	1	1	1	2	2	2	3	3	2
0	3	2	5	1	3	3	3	2	1	3	2	1	2	1	1	1	1	2	2	1	2	2	1	1	1	1	1
1	4	4	2	1	3	5	3	1	3	1	2	1	2	1	2	2	2	2	1	1	2	1	2	1	2	2	2
1	3	2	2	3	5	4	2	1	1	2	2	1	1	1	1	1	1	2	3	1	1	1	1	1	1	1	1
0	1	4	5	4	2	2	3	1	1	2	2	1	1	1	1	2	1	1	2	1	2	1	1	1	1	1	2
1	1	1	1	2	1	2	3	4	4	3	4	3	4	2	3	3	4	2	3	3	4	4	2	5	2	4	2
0	1	3	5	4	3	4	3	2	2	1	1	1	1	1	1	1	3	1	1	1	1	1	2	1	1	1	1
0	1	3	1	4	2	1	2	3	4	5	3	4	4	2	2	2	1	4	1	4	2	3	3	1	2	3	4
0	2	3	1	3	4	2	3	2	1	2	3	3	3	1	2	1	2	2	2	2	1	1	1	1	1	1	2
1	2	3	1	4	5	1	3	1	2	1	1	1	2	2	2	1	1	1	2	1	1	1	1	3	3	1	2
1	1	3	1	4	4	4	3	2	1	1	2	5	1	2	2	1	2	3	1	1	1	2	1	1	1	1	1
0	3	1	5	2	4	3	2	1	2	1	1	1	3	1	2	1	2	1	1	1	1	1	1	1	2	1	2
0	3	3	2	3	2	5	3	1	1	1	1	2	3	1	2	1	1	2	2	1	1	1	1	1	3	1	2
0	3	2	1	1	4	4	2	4	2	2	2	3	2	1	2	2	3	3	2	3	2	3	2	3	1	3	3
1	4	4	3	4	5	2	3	1	1	1	1	1	1	1	1	2	1	1	1	1	1	1	1	1	1	2	2
1	4	2	2	5	4	2	3	1	1	1	1	1	1	1	1	1	1	1	2	1	1	1	1	1	3	1	2
0	1	4	1	5	3	5	3	2	1	2	1	1	3	3	1	1	4	1	1	1	1	1	2	2	1	1	1
0	3	2	4	5	4	4	3	1	1	1	1	1	2	2	1	2	1	1	1	1	1	1	2	2	2	1	1
1	4	1	5	2	1	5	3	1	3	2	1	1	3	1	1	2	1	1	3	1	1	1	1	1	2	3	1
0	3	4	3	3	1	5	3	1	1	1	1	2	1	1	1	2	1	1	1	2	2	1	2	1	2	1	2
0	4	2	3	1	3	4	3	1	2	1	1	4	1	1	1	3	1	1	1	1	3	3	2	3	1	1	1
0	2	3	3	2	4	2	3	2	1	1	2	2	2	1	1	1	2	1	1	1	2	1	2	3	1	1	2
0	3	1	5	1	1	4	3	2	1	2	1	3	3	1	1	2	2	2	2	1	2	3	1	1	1	1	1
0	1	2	1	4	2	4	3	2	3	3	2	1	1	1	1	1	3	1	2	1	3	1	1	3	3	1	2
0	2	4	2	2	1	3	2	4	3	4	2	3	2	3	4	4	3	1	2	4	2	2	5	3	3	4	2
0	2	1	4	4	1	3	3	2	3	2	1	1	1	2	2	1	1	1	1	2	1	1	1	1	1	2	1
1	3	3	4	3	4	5	3	1	1	2	1	1	3	1	1	1	2	2	3	1	1	1	1	2	1	2	1
1	2	4	3	2	3	2	3	2	2	1	2	3	3	2	3	2	1	1	1	1	1	2	2	1	2	4	2
0	1	4	5	4	1	5	3	1	1	2	1	1	1	1	2	3	1	1	1	1	1	1	1	1	1	1	1
1	4	2	3	3	5	4	3	2	1	1	2	2	1	2	2	1	1	1	1	2	1	1	1	2	1	3	2
0	1	4	3	1	3	3	3	1	2	1	2	2	1	3	3	2	1	1	1	1	2	2	1	1	1	2	3
1	4	1	2	5	1	1	3	2	4	2	1	2	2	2	3	1	2	2	2	2	1	3	2	2	3	4	2
1	2	3	2	2	2	3	3	3	3	3	2	2	2	3	2	2	2	2	3	2	2	2	2	3	2	1	2
1	2	4	5	1	4	2	2	2	2	1	1	2	2	1	2	2	1	2	1	3	2	4	2	2	1	4	2
1	4	2	1	1	1	2	2	4	4	5	5	5	4	4	4	4	5	3	3	5	4	4	5	4	4	5	5
1	2	3	4	1	5	5	2	1	3	1	2	2	1	1	2	1	2	2	1	1	1	1	1	2	2	2	1
1	1	1	5	4	4	3	1	1	1	2	3	2	1	2	1	1	2	1	1	1	1	2	3	1	1	2	1
0	2	2	3	3	1	4	2	1	1	2	1	2	3	1	1	2	1	1	1	2	1	2	3	3	2	2	2
0	3	1	3	4	2	4	3	1	1	2	1	2	2	1	1	1	1	2	1	4	2	1	2	3	1	1	1
0	4	4	2	2	3	3	2	1	3	2	1	1	4	1	2	3	3	3	3	4	2	1	4	2	4	2	3
0	4	2	5	2	1	2	3	2	1	2	2	1	1	1	1	2	2	2	2	2	2	1	2	2	3	1	3
0	3	1	3	5	4	1	3	2	1	1	4	3	1	2	2	1	1	1	3	1	2	2	1	3	1	1	1
1	2	2	3	3	5	1	3	3	1	1	1	3	3	2	2	1	1	1	1	1	1	2	1	1	1	1	1
0	1	4	1	4	3	1	3	1	3	3	3	1	4	2	3	2	1	2	3	2	1	2	3	1	1	1	2
0	3	3	3	1	5	1	2	3	2	2	2	3	1	3	1	1	3	2	1	4	4	1	5	3	2	1	2
0	2	1	2	3	2	4	3	2	1	1	2	3	2	3	2	2	1	1	1	2	3	1	2	1	1	1	1
1	4	1	3	1	3	2	3	3	1	1	3	3	1	2	4	1	1	5	2	2	1	2	3	2	2	1	2
0	3	1	4	1	4	3	3	1	2	2	3	3	1	1	1	1	1	3	1	2	2	1	2	1	1	1	1
1	2	1	1	1	1	5	3	3	3	3	4	2	4	2	4	2	4	3	1	2	4	3	2	1	1	2	3
0	2	2	5	4	2	1	3	1	1	1	1	1	1	1	3	1	3	1	1	2	1	1	1	2	1	1	1
1	2	3	2	1	4	5	1	2	1	1	2	2	1	1	1	1	2	1	1	2	2	1	1	4	1	3	1
0	1	2	5	2	5	3	3	2	1	1	1	1	1	1	1	1	1	1	1	2	1	1	1	1	1	3	2
1	1	4	4	2	4	3	3	2	1	1	1	1	1	2	1	2	1	2	1	1	1	2	1	1	2	1	1
0	2	3	5	5	5	1	2	2	2	1	1	2	2	2	1	1	2	1	3	1	1	2	1	2	1	2	1
1	4	4	2	3	3	1	3	2	4	2	3	1	2	3	3	2	1	4	1	2	1	1	2	2	2	3	1
1	1	4	2	3	1	3	3	1	1	1	2	3	3	2	2	2	1	3	3	1	2	4	3	1	4	2	2
0	4	4	4	3	1	4	2	2	2	1	1	1	4	1	1	1	1	1	2	3	2	3	1	1	2	1	2
1	3	4	4	3	5	5	2	1	2	1	1	1	2	2	2	1	1	1	1	1	1	2	1	1	3	2	1
0	4	1	2	2	4	3	3	1	1	2	2	1	3	1	2	2	1	2	3	1	2	1	4	3	3	1	1
0	2	2	1	4	1	5	3	1	1	1	2	1	1	1	1	4	2	3	2	2	3	1	2	1	2	3	1
0	1	4	3	3	5	1	3	1	1	1	1	1	1	2	1	1	1	2	1	1	1	1	1	1	1	1	1
1	4	4	5	4	1	3	3	1	1	2	1	2	1	1	1	2	3	1	2	2	2	2	3	2	2	1	2
1	2	2	5	5	4	5	3	3	1	1	1	1	2	1	2	1	1	1	3	2	2	1	1	2	1	1	1
0	4	3	4	4	5	1	3	2	1	1	3	1	1	1	1	1	1	2	1	1	1	1	1	1	2	1	1
1	1	2	3	4	1	4	2	2	1	3	1	2	2	2	3	1	3	2	2	2	1	3	1	3	2	2	1
0	3	2	3	3	4	1	2	3	3	2	1	1	2	3	2	2	2	3	1	2	3	1	1	5	2	4	3
0	3	2	5	4	2	1	3	2	2	1	2	1	3	1	1	1	1	1	1	1	1	1	2	1	1	1	1
1	4	2	4	3	1	5	3	1	1	2	1	2	1	2	2	1	1	2	1	2	1	1	1	2	1	1	1
1	3	2	4	4	1	4	3	1	1	1	1	3	2	1	1	1	1	1	1	2	1	2	3	1	1	1	1
1	3	2	3	2	4	4	3	2	1	1	1	1	1	2	2	3	1	2	1	1	1	1	1	1	1	1	1
1	2	3	2	1	2	4	1	2	4	2	3	2	4	3	3	1	2	2	2	2	3	4	3	3	4	3	2
0	1	3	1	4	1	2	3	3	3	1	1	3	3	3	2	2	4	1	4	3	2	2	2	2	2	1	4
0	4	2	5	5	3	2	3	1	1	1	1	1	1	2	1	1	1	1	1	2	1	1	1	2	1	1	1
1	1	4	5	5	2	4	3	1	2	1	1	3	1	1	1	1	1	1	1	1	1	1	1	1	4	1	1
0	4	1	2	3	5	4	3	1	1	1	2	1	1	1	1	2	1	1	1	1	1	2	3	1	2	1	1
1	2	3	2	4	4	1	2	3	1	2	5	1	2	3	2	3	2	1	3	1	1	3	4	3	4	3	1
0	4	1	5	4	2	3	3	1	1	1	1	1	1	1	1	3	3	1	1	1	2	1	1	1	2	1	1
1	1	2	4	2	4	3	2	2	2	1	1	1	1	1	1	1	1	1	1	1	1	1	1	1	1	3	3
1	3	2	1	5	5	4	2	1	2	1	2	1	2	1	2	1	2	2	2	1	1	1	1	1	2	2	3
0	3	2	2	5	2	2	3	1	1	1	2	1	1	1	3	3	2	1	2	1	2	2	2	2	1	2	1
0	2	3	3	1	4	1	2	2	4	3	1	3	4	4	3	2	2	2	2	3	3	2	1	2	4	2	2
1	2	3	4	3	4	2	3	1	1	1	1	1	1	1	2	1	1	3	1	1	1	1	3	1	1	1	3
1	3	2	1	5	2	2	3	4	1	2	1	1	3	1	2	3	2	1	2	2	2	3	1	2	4	2	2
0	3	1	2	5	5	3	2	2	1	1	2	2	2	1	1	1	2	1	1	2	1	3	1	1	1	1	2
0	2	1	5	2	2	2	3	2	1	2	2	1	1	3	2	1	1	1	1	1	2	2	2	1	2	1	2
1	4	2	1	3	2	5	3	3	2	2	1	2	1	3	2	2	1	1	1	3	1	1	1	1	2	1	2
0	4	2	1	5	3	1	1	3	5	2	1	2	3	2	3	3	3	2	3	4	2	3	1	4	2	1	1
0	3	3	5	4	5	2	3	1	1	1	1	2	1	1	2	1	2	1	1	1	1	1	2	1	1	1	1
1	3	4	5	2	1	3	3	1	1	1	2	2	2	2	1	1	2	2	1	2	1	2	1	2	1	1	3
0	1	2	5	1	2	4	3	2	1	1	2	1	1	3	1	3	1	1	1	1	2	1	1	2	1	2	1
1	3	2	4	2	4	4	2	2	4	1	1	3	1	2	1	1	1	1	1	1	1	1	3	2	2	1	1
1	4	3	4	2	2	2	3	1	1	2	2	2	2	2	2	1	2	2	1	2	2	3	1	1	2	2	2
0	4	2	2	1	5	3	2	2	2	1	2	2	2	3	3	2	3	3	3	2	1	3	1	2	1	2	3
0	3	1	5	5	4	5	2	2	2	2	1	2	3	1	1	1	1	1	1	1	1	1	2	3	1	1	1
1	2	3	4	4	2	2	3	1	1	1	3	4	1	1	1	1	1	3	1	2	1	1	2	1	3	1	3
0	4	4	2	4	3	4	2	1	3	1	1	1	3	1	2	2	1	1	1	1	1	1	2	1	2	1	1
1	4	1	3	5	3	4	3	2	3	1	1	1	2	2	1	2	2	2	2	1	1	1	2	3	1	1	1
1	4	4	2	5	5	1	3	1	2	1	1	1	2	2	1	2	3	1	1	1	1	2	1	1	3	3	2
0	3	3	2	4	5	3	3	1	1	2	2	1	1	3	3	3	3	2	2	2	3	1	2	1	1	1	1
0	1	4	3	1	3	4	2	2	3	1	1	1	1	1	1	4	2	1	1	1	1	1	1	2	1	2	3
1	1	1	3	2	2	2	3	2	3	1	2	2	2	3	2	2	3	1	4	1	2	2	1	1	2	3	2
1	3	1	5	1	5	1	3	2	1	1	1	2	3	3	1	1	1	1	2	1	1	1	1	1	2	1	2
1	4	2	2	4	2	5	3	2	1	1	1	1	1	1	2	1	3	1	1	2	2	1	1	1	1	1	1
0	1	3	4	2	3	3	2	1	1	1	1	2	1	2	1	1	2	1	1	2	1	2	1	2	1	2	1
0	3	2	5	2	5	5	3	1	1	1	1	2	3	2	1	1	1	1	1	2	1	1	1	1	3	2	1
1	1	1	2	3	5	2	3	1	1	2	1	1	1	2	1	2	1	1	1	2	1	3	1	3	1	1	2
0	4	1	1	2	3	3	2	3	1	3	3	2	1	4	3	4	2	2	3	2	2	2	4	3	2	2	1
0	3	3	1	2	2	4	2	2	3	1	2	4	3	1	3	1	3	2	5	3	2	3	4	2	2	2	3
0	4	2	3	5	1	2	2	3	2	4	1	2	2	1	1	1	1	1	4	3	3	3	1	3	2	1	3
0	3	3	3	1	4	4	2	2	2	1	1	1	2	3	1	1	1	2	1	2	2	3	1	2	2	3	2
0	1	3	4	3	2	2	3	2	2	1	1	2	1	1	1	2	1	1	1	1	3	3	2	1	1	1	2
1	1	1	5	1	5	5	3	1	1	2	1	1	1	1	1	1	1	1	1	1	1	1	2	1	2	1	1
1	1	3	4	3	5	4	3	1	2	2	1	1	1	1	2	1	1	1	1	1	2	2	1	2	1	1	2
0	4	4	4	1	5	3	3	2	1	1	1	2	1	2	2	1	2	2	3	1	1	1	2	1	1	1	1
1	4	2	1	4	4	4	2	1	2	1	1	3	1	1	1	1	2	2	1	1	2	2	1	1	1	1	3
1	3	2	5	5	1	2	2	1	1	1	1	2	3	2	1	3	2	1	2	2	1	1	2	2	2	3	1
1	2	2	4	5	1	4	2	1	1	1	1	1	2	1	1	1	1	1	1	1	2	1	1	1	2	1	2
1	3	1	3	4	4	4	3	1	1	1	1	1	1	1	2	1	1	3	1	1	3	1	1	1	1	1	1
1	1	2	5	4	5	4	3	1	1	1	1	1	1	2	1	2	1	2	1	1	1	1	1	2	2	3	1
0	1	1	4	4	3	3	3	1	2	3	1	1	1	2	1	1	1	1	1	1	1	1	1	1	3	1	2
1	1	2	4	5	2	2	3	1	1	1	1	1	1	2	1	2	1	1	1	2	2	2	1	1	2	1	2
0	2	4	5	2	2	3	2	3	2	2	1	1	1	1	1	1	2	3	1	1	1	3	1	2	1	1	2
0	3	2	1	2	3	2	3	4	2	2	2	1	3	2	2	2	2	2	3	2	3	2	2	3	2	2	2
0	3	4	3	3	1	3	3	1	1	3	2	1	2	4	1	2	1	1	1	3	1	2	2	3	2	2	1
0	4	2	3	4	1	3	2	2	3	3	1	2	2	3	1	2	1	1	3	2	3	1	4	3	3	2	1
1	2	3	2	3	2	5	2	1	2	2	1	1	3	1	2	3	1	2	3	2	2	2	1	1	1	3	2
0	4	2	5	5	2	2	2	1	2	1	1	2	1	2	1	1	2	1	2	1	1	1	1	1	2	2	1
0	1	1	1	2	2	3	2	2	3	5	2	5	2	3	3	4	4	3	4	4	4	4	5	4	2	4	2
1	1	1	2	2	5	3	3	1	1	1	1	2	2	1	2	2	1	1	1	1	1	3	3	1	2	2	1
1	1	1	4	3	3	1	2	1	1	2	1	1	1	1	2	2	1	2	2	3	2	1	3	2	2	1	5
1	4	4	3	3	4	3	3	1	1	1	1	1	1	2	1	1	3	1	2	1	1	2	1	2	2	1	1
1	3	4	3	2	3	1	3	1	2	4	1	2	2	2	2	3	2	1	2	3	2	2	1	2	1	3	2
1	2	2	2	2	1	2	3	2	2	4	2	3	5	3	3	2	4	3	2	3	3	2	3	2	4	2	2
1	4	1	5	3	4	3	2	2	2	1	1	1	1	1	1	2	1	1	1	1	1	1	2	2	1	1	1
1	4	4	3	4	4	2	3	2	2	1	1	2	1	1	1	1	1	1	1	2	3	1	1	1	2	1	1
1	2	2	2	4	2	1	2	1	3	3	4	3	3	3	2	3	3	4	1	2	2	2	2	2	2	3	4
1	1	4	5	2	4	2	3	1	1	1	1	1	1	2	1	1	1	1	2	1	1	1	1	1	1	1	1
1	2	4	5	3	4	3	1	1	2	1	1	1	1	1	2	1	1	1	2	1	1	1	1	1	1	1	1
0	4	2	3	3	3	4	3	1	2	1	1	1	1	1	1	1	1	1	3	1	1	1	2	1	1	2	1
1	2	3	5	2	5	2	2	2	1	1	1	1	1	1	1	1	1	2	1	1	1	1	3	3	1	2	2
1	3	1	5	5	5	2	2	2	2	1	1	1	1	1	2	3	2	1	1	1	1	1	2	1	1	1	1
1	3	4	5	3	1	4	3	3	1	2	1	1	1	1	2	1	1	2	2	1	1	1	1	1	1	1	1
0	1	1	2	3	4	4	3	1	1	1	2	3	2	1	2	1	1	1	1	1	1	2	1	1	1	1	1
0	1	1	4	1	1	1	3	5	3	3	3	3	1	3	2	3	1	5	4	4	3	4	2	3	4	2	2
0	1	3	3	3	1	4	1	2	1	1	2	3	2	2	2	3	2	3	2	2	2	2	4	1	2	2	3
0	1	2	1	4	1	3	3	3	2	3	4	2	2	2	3	5	2	3	2	5	1	1	2	2	5	3	4
1	4	1	5	4	5	1	2	1	1	2	2	1	3	1	1	1	1	2	1	2	1	1	1	1	1	1	1
0	2	4	5	1	4	4	1	2	1	1	2	1	1	1	2	2	1	1	2	2	1	2	1	2	1	2	1
0	2	3	5	4	1	1	3	1	3	1	1	1	2	1	3	3	1	1	3	3	2	1	1	2	1	1	2
0	4	4	3	4	1	4	3	2	4	2	1	1	1	1	1	2	2	1	2	1	1	1	1	1	2	2	3
0	4	2	3	2	3	1	3	2	1	3	2	2	1	2	3	3	3	1	1	1	1	2	3	3	1	3	4
0	4	4	5	1	5	4	3	2	2	2	1	1	1	1	1	2	1	1	1	1	1	1	2	1	1	1	1
1	1	3	1	1	5	3	2	2	3	3	2	2	2	2	3	2	2	2	3	2	3	2	1	1	3	3	1
1	4	4	5	2	4	2	3	2	2	1	1	1	1	1	1	1	1	2	3	1	2	1	2	1	1	2	3
0	2	3	4	1	1	3	3	2	2	4	3	4	2	2	3	1	4	3	3	4	1	3	1	3	1	3	1
0	1	3	5	3	2	3	2	4	1	1	1	1	1	1	2	1	1	1	1	1	3	2	1	1	1	2	2
0	1	2	1	1	1	1	3	5	3	5	4	3	5	5	4	5	2	4	5	5	4	4	5	5	4	5	4
0	1	2	1	3	1	3	3	2	2	1	1	2	3	1	2	2	5	2	4	3	3	4	3	3	2	3	4
1	2	1	1	2	3	1	3	3	4	1	3	3	4	3	5	4	2	3	5	3	3	4	3	3	2	2	2
0	4	4	5	5	3	5	3	1	1	1	1	1	2	2	1	1	1	1	1	1	1	2	2	1	1	1	3
0	1	2	1	3	2	2	3	2	4	2	2	3	2	1	3	3	3	4	3	1	3	2	3	2	4	1	2
1	2	4	1	1	4	1	2	3	2	4	3	4	2	3	4	5	3	4	4	1	4	3	4	3	3	5	3
0	1	1	1	5	5	5	3	2	1	1	1	1	2	1	1	1	1	2	2	1	2	2	1	1	1	2	1
0	2	1	3	5	4	3	3	1	1	1	3	1	2	1	1	1	1	1	2	1	1	2	1	1	1	1	3
1	4	1	2	5	3	1	3	1	1	1	1	2	1	2	1	1	2	1	1	2	1	2	2	1	1	2	2
1	1	3	2	2	4	4	3	1	3	2	1	1	2	2	1	1	1	1	1	2	1	2	3	1	1	1	1
0	1	3	3	3	5	4	2	1	1	4	1	2	1	3	1	2	2	1	1	1	1	1	2	1	1	1	1
0	1	2	2	1	3	1	3	3	1	3	2	3	3	3	2	1	3	1	3	2	3	4	4	2	2	4	1
1	1	3	1	4	2	4	3	1	3	3	2	2	3	1	3	1	1	2	1	1	1	2	2	1	1	1	3
0	1	3	4	5	2	3	2	1	1	1	1	1	1	1	2	1	2	1	2	1	1	1	2	1	2	1	2
0	3	3	4	5	4	5	2	2	1	1	1	1	1	2	1	2	1	1	1	1	1	1	1	1	3	1	2
0	3	3	2	1	1	4	3	2	3	2	4	4	2	4	2	4	2	4	4	3	2	3	2	3	3	1	4
0	3	3	1	1	2	1	3	4	4	5	4	3	4	4	2	5	3	5	2	5	4	3	5	5	4	5	5
1	4	2	2	4	5	2	2	2	2	1	1	1	1	1	1	1	2	1	1	1	2	1	1	1	1	1	1
0	4	4	1	5	3	4	2	1	2	2	1	1	2	1	1	3	2	1	1	1	2	2	1	3	2	1	1
0	2	2	2	5	3	5	2	1	3	3	1	1	1	1	1	1	1	2	1	3	1	2	3	1	3	1	1
1	3	4	1	5	4	5	2	1	1	3	1	1	2	1	2	2	3	2	1	1	1	1	1	1	2	1	3
1	2	2	4	4	3	4	3	1	2	1	1	1	1	1	1	2	2	1	2	3	1	1	2	1	2	2	1
0	3	2	4	1	5	3	2	1	1	1	1	1	2	1	1	1	2	3	3	3	1	2	1	1	2	1	2
1	3	2	3	4	5	4	3	1	2	1	1	1	1	1	1	1	1	1	1	2	1	1	1	1	1	1	2
1	2	3	4	5	5	5	3	1	1	2	1	1	1	1	1	2	1	1	1	3	1	1	1	2	1	4	2
1	1	1	1	4	4	5	2	1	1	1	3	1	1	1	1	1	1	1	1	2	1	1	1	1	1	2	1
1	1	4	5	1	2	1	2	2	1	2	2	3	2	2	3	4	3	2	4	2	4	1	1	3	2	5	3
1	3	4	3	1	1	3	3	4	1	2	4	2	2	3	2	2	1	2	3	3	4	4	3	1	2	3	5
1	3	3	5	5	5	3	3	1	1	1	1	1	2	3	1	2	1	1	1	1	1	2	1	1	1	1	1
1	2	1	4	5	1	5	3	3	1	1	2	1	1	1	1	1	3	2	1	1	1	2	1	2	1	1	1
0	3	1	5	3	3	1	3	1	1	1	1	2	1	1	1	1	1	1	2	1	1	1	1	1	1	1	1
1	3	1	2	4	1	2	2	1	2	1	3	2	2	3	2	3	2	2	2	2	3	2	3	3	1	5	4
0	1	3	2	3	2	2	2	1	4	2	3	2	3	2	3	2	3	2	1	3	2	3	2	3	4	4	2
0	2	3	5	2	3	1	3	1	2	3	2	1	1	2	1	1	1	2	2	1	1	1	1	2	2	1	1
1	3	3	5	2	5	5	2	2	1	2	1	1	2	1	2	1	1	1	2	2	1	1	2	1	2	2	1
1	1	1	1	1	3	1	3	4	5	4	4	3	4	4	4	5	4	4	4	3	1	3	4	4	4	3	4
0	1	4	2	2	1	5	3	1	3	2	1	2	1	1	1	2	1	1	1	1	2	2	1	2	1	2	3
1	4	3	2	3	4	5	2	1	1	1	2	1	1	1	1	3	1	1	2	1	1	1	1	1	2	1	1
1	4	1	4	3	4	2	3	1	1	1	1	1	1	1	1	2	2	1	1	1	3	1	1	1	1	1	1
1	2	1	5	1	4	5	3	1	1	1	1	2	1	2	1	2	1	2	1	1	1	2	1	2	1	2	1
0	2	3	2	1	5	5	1	1	1	1	1	1	3	1	1	2	2	1	2	4	1	1	2	2	1	1	1
0	4	4	1	5	1	1	3	4	3	1	3	3	2	4	3	1	2	3	2	3	2	3	3	5	1	2	2
0	2	3	3	4	1	1	2	2	3	3	2	1	3	2	3	3	3	2	4	2	3	1	4	3	3	3	2
0	2	3	5	3	3	4	3	2	1	1	1	2	1	1	2	1	1	1	1	1	3	1	1	2	1	2	1
0	2	3	3	4	3	4	3	2	1	1	1	1	1	1	2	1	1	2	1	1	1	1	2	1	2	1	3
0	2	4	1	1	1	2	2	4	3	3	5	4	5	4	2	5	5	3	4	3	5	5	4	4	4	5	5
0	1	3	2	2	5	1	2	2	2	4	2	1	1	2	2	2	3	1	2	3	1	1	3	1	2	2	1
0	4	4	4	2	4	5	3	2	1	1	1	2	3	1	2	1	1	1	1	3	2	1	1	1	1	1	1
0	4	4	3	2	2	2	3	2	1	1	2	4	2	3	2	2	3	2	4	4	1	3	2	1	3	3	2
0	3	2	5	3	2	2	1	2	4	2	3	2	2	1	1	1	3	1	1	3	1	1	2	2	1	1	1
0	1	4	2	1	4	4	3	1	3	1	1	1	3	2	1	1	3	2	1	1	1	1	1	1	1	3	1
1	3	4	3	5	1	2	3	2	1	2	2	1	4	1	2	1	2	4	1	1	2	2	1	2	2	3	3
0	3	1	3	1	1	3	2	4	4	5	2	2	3	2	2	3	2	3	5	2	3	5	3	5	4	2	4
0	1	4	3	1	4	2	3	1	2	2	1	1	2	2	3	4	1	2	4	2	2	2	1	1	3	1	2
0	2	4	3	1	4	2	3	1	2	2	1	1	2	2	1	2	2	3	3	3	1	1	2	1	1	2	2
0	3	4	5	4	3	2	3	3	3	1	1	1	2	1	1	1	1	2	3	1	2	2	2	1	1	1	2
1	3	2	3	5	4	2	3	1	3	1	2	1	4	2	1	1	2	1	1	1	1	3	1	3	1	1	1
0	1	4	4	4	4	5	3	1	2	2	1	1	1	1	1	1	3	3	1	2	3	1	2	1	1	1	1
0	2	4	2	5	2	2	2	3	1	1	3	1	1	2	2	2	1	3	2	1	2	2	2	2	1	1	1
1	3	2	4	5	4	4	3	1	1	2	3	1	1	3	2	1	1	1	2	1	1	1	2	1	1	1	1
0	2	1	5	5	5	3	2	1	1	2	1	2	1	1	1	2	2	1	1	1	1	2	2	1	1	1	2
1	1	1	3	1	4	1	2	3	3	2	3	2	3	5	1	1	5	2	3	3	3	3	3	3	1	5	3
1	3	3	1	3	5	3	3	2	1	2	1	1	2	3	1	2	1	2	1	2	3	2	1	1	1	1	1
1	2	3	5	2	1	3	3	2	4	1	1	2	1	1	1	2	1	1	1	2	3	3	1	2	2	3	1
1	2	3	5	1	3	1	2	3	1	1	1	2	1	2	2	2	1	3	1	3	2	3	1	2	1	3	3
0	3	3	2	2	1	4	1	1	1	1	2	3	5	4	2	4	4	3	4	4	4	3	4	4	3	3	3
1	2	4	1	1	2	2	3	5	3	2	3	4	4	2	4	4	2	4	5	3	4	4	4	4	3	4	3
1	2	4	2	2	5	5	3	3	1	1	2	1	1	1	1	2	1	2	1	1	1	1	1	1	1	1	1
1	3	3	1	4	1	2	3	2	2	3	4	3	2	1	3	1	4	2	4	3	2	2	3	4	2	4	1
0	1	3	5	3	2	2	3	1	2	1	1	1	1	1	2	1	1	2	1	2	1	1	1	1	1	1	1
0	1	4	3	3	5	1	3	1	2	2	1	1	1	4	2	2	1	1	2	1	3	3	2	1	4	1	1
1	2	2	5	5	3	5	3	3	1	1	3	1	1	1	1	1	1	1	3	1	3	1	1	1	1	2	1
1	4	2	4	2	2	1	3	1	1	3	2	3	2	4	1	2	2	2	3	1	1	3	3	5	2	2	3
1	2	2	2	3	1	5	3	3	2	2	3	3	1	2	1	1	1	2	1	1	1	1	1	1	2	1	2
0	4	4	4	5	2	2	3	1	1	3	1	1	2	1	1	1	1	1	2	1	1	1	1	1	1	1	1
1	4	2	5	1	2	1	3	1	2	3	3	1	1	1	3	4	5	2	2	2	2	2	2	2	4	2	5
0	2	1	5	2	2	2	3	1	2	1	2	2	1	1	1	1	1	1	1	1	1	2	1	1	3	1	1
1	2	3	3	1	5	3	2	2	1	1	2	4	1	3	3	1	2	1	1	3	1	2	2	2	1	1	1
1	1	3	4	1	3	3	1	2	2	2	2	4	2	4	2	3	3	1	2	2	2	3	2	2	3	1	2
0	3	3	2	4	1	5	2	2	2	2	2	2	2	1	2	1	1	2	1	3	1	2	1	3	1	1	1
0	4	2	5	2	1	3	3	2	2	2	4	3	1	1	1	2	3	2	1	1	2	1	3	1	1	1	3
1	2	1	1	1	1	4	3	4	3	2	3	1	3	3	4	2	3	3	4	3	5	2	2	3	4	5	4
0	1	3	3	1	4	1	2	2	3	2	5	2	1	4	2	1	3	4	4	2	3	3	3	3	4	1	3
0	1	2	4	5	2	4	3	1	1	3	1	1	1	1	1	1	1	1	1	1	1	1	1	1	2	1	1
1	3	1	1	1	2	5	3	1	1	1	2	3	1	1	2	1	2	2	2	3	2	3	3	3	3	2	3
1	2	2	5	5	2	1	3	1	1	1	1	1	2	1	2	1	2	1	2	1	1	1	2	2	3	1	2
1	2	2	3	3	5	2	3	1	1	1	1	2	1	1	1	1	2	1	2	1	1	3	1	1	1	1	1
0	1	1	4	5	5	1	2	2	1	1	1	1	1	1	1	2	1	1	2	2	2	1	2	1	1	1	2
0	1	1	3	5	3	1	3	1	1	1	1	1	2	1	1	1	2	1	1	3	1	3	1	2	1	1	2
1	3	2	4	1	1	4	3	3	2	1	2	3	2	2	3	1	2	1	2	3	1	1	1	5	1	2	1
0	2	1	4	3	3	3	2	1	1	1	1	1	2	1	1	1	1	2	1	1	1	2	1	2	1	1	2
0	1	1	4	3	2	5	3	2	1	1	1	2	2	1	2	1	1	3	2	1	1	2	1	1	1	1	1
0	1	3	2	5	5	4	3	2	2	1	1	1	1	1	1	1	4	1	1	1	3	1	2	1	2	1	1
0	4	4	3	2	4	1	3	1	1	1	3	3	4	1	2	1	2	1	1	2	2	1	1	2	3	2	2
1	1	1	3	4	5	5	2	1	1	1	2	1	1	1	1	2	2	1	1	1	1	1	1	1	2	1	1
0	4	3	4	3	4	1	2	3	1	1	1	1	3	1	2	1	1	2	1	1	1	1	1	1	2	1	1
1	2	4	2	1	5	3	3	2	2	1	1	2	2	3	1	3	3	2	3	1	1	1	1	2	1	3	2
1	4	4	5	4	5	2	3	2	1	1	1	2	1	1	1	1	1	1	1	2	2	2	1	2	1	1	2
1	3	1	5	3	1	3	3	1	4	3	1	1	1	2	1	1	1	1	2	1	1	3	1	1	1	4	1
0	4	3	1	5	4	1	1	2	2	1	3	1	3	3	2	1	3	1	1	3	1	3	2	2	2	3	2
1	3	3	1	5	4	3	3	1	2	1	1	2	1	1	2	1	2	2	1	1	2	2	1	1	1	2	2
1	4	3	3	4	5	2	3	2	1	1	2	2	1	1	2	3	1	2	1	1	2	1	2	2	3	1	2
0	1	2	3	2	2	1	3	4	2	2	4	3	5	3	2	4	3	4	3	2	2	2	3	4	1	3	1
1	3	1	4	5	5	5	2	1	1	1	1	2	2	2	1	3	1	2	1	1	2	1	3	1	1	1	1
0	4	2	1	4	3	4	3	1	2	1	1	1	1	1	2	1	1	1	2	1	2	3	1	1	1	1	1
0	1	3	2	2	4	4	3	3	1	2	1	1	1	1	2	2	1	1	2	1	1	1	1	2	1	3	1
0	2	3	5	4	5	4	3	2	1	2	2	1	1	1	1	1	1	3	1	1	1	1	1	1	1	2	1
0	1	2	1	4	4	1	2	1	1	2	1	4	1	2	3	2	2	4	3	1	2	2	1	3	4	1	5
0	1	3	4	1	3	5	3	1	1	1	1	2	1	1	1	1	1	1	2	3	1	2	1	2	2	1	2
0	4	2	3	2	2	5	2	1	2	1	1	2	2	1	1	3	1	4	2	1	1	1	1	1	4	1	1
0	4	2	4	4	3	4	3	1	2	2	2	2	1	2	1	3	2	1	1	1	2	1	1	1	2	1	1
1	4	4	5	5	2	5	3	1	2	1	1	1	2	1	1	1	2	2	1	1	2	1	2	1	1	3	1
1	1	1	4	2	4	3	3	1	1	1	1	1	2	2	1	3	1	1	2	3	1	1	2	3	2	1	1
1	3	4	2	2	4	5	3	1	1	2	3	1	1	1	1	1	1	1	1	2	1	1	1	2	1	1	2
1	1	1	2	3	5	5	3	1	2	1	2	3	2	2	2	2	1	1	1	1	1	1	1	1	1	1	2
1	3	3	4	4	1	2	2	2	2	4	1	1	1	2	1	2	3	1	1	1	2	1	1	1	1	1	2
0	2	2	4	2	2	4	2	2	1	1	1	2	1	1	1	2	2	1	2	2	1	1	3	2	3	1	1
1	2	4	2	3	1	3	3	3	4	2	2	3	2	2	2	2	3	3	4	2	3	1	1	3	3	1	1
0	3	2	4	3	5	1	3	1	1	1	1	1	2	1	1	3	1	1	1	1	1	3	1	1	1	1	3
0	3	4	4	4	4	2	2	1	1	1	2	2	1	3	2	1	1	2	1	2	1	1	2	1	1	1	2
0	1	1	4	4	2	1	2	1	1	4	3	2	1	3	3	2	1	2	1	3	2	1	4	1	2	4	2
0	1	4	3	1	4	3	2	1	1	4	2	1	1	2	1	2	2	2	3	2	2	2	2	3	1	2	1
0	1	1	2	1	1	1	2	4	4	5	4	4	3	5	3	3	5	5	3	3	5	4	4	3	5	4	4
1	2	4	4	1	1	4	2	2	2	1	4	3	2	2	2	2	2	3	1	1	1	2	2	3	2	3	2
1	2	2	2	1	2	5	3	2	1	3	3	2	1	1	3	1	1	2	1	2	1	4	1	2	2	2	2
1	1	2	1	4	4	3	2	1	1	3	2	1	1	2	2	3	2	2	1	1	1	2	1	1	3	2	1
1	3	4	3	2	2	4	3	3	2	1	2	4	2	1	1	1	1	2	1	2	1	2	1	1	1	1	2
1	3	3	2	3	5	1	3	2	2	2	1	1	1	1	4	1	1	2	1	1	1	2	2	2	1	2	1
1	3	2	4	1	1	2	3	4	2	2	1	3	3	2	2	3	3	1	2	2	1	3	1	2	1	4	3
1	1	4	4	5	2	3	3	1	1	2	1	1	1	2	3	2	1	1	2	1	2	2	2	1	2	1	1
0	2	4	2	1	4	1	2	3	1	3	3	4	3	2	4	2	4	2	3	4	3	2	3	2	3	4	1
1	2	4	1	4	5	2	3	1	1	2	1	3	1	1	2	1	2	1	1	1	2	2	1	2	1	1	2
0	4	1	2	4	3	2	3	1	1	1	1	1	1	1	2	1	2	2	1	2	1	2	2	1	1	1	2
0	1	3	4	2	4	2	3	1	1	2	1	2	1	1	2	1	2	1	1	1	4	2	1	3	1	1	1
1	4	3	4	5	1	3	3	1	1	2	1	1	1	2	1	1	1	1	1	1	2	3	1	1	1	2	1
1	2	1	3	5	2	4	3	1	2	2	2	1	3	2	1	1	1	2	1	1	1	2	1	2	1	2	1
1	3	2	4	3	2	1	3	2	1	1	1	1	1	1	4	1	3	2	2	3	1	2	1	1	3	2	1
1	3	4	3	5	5	4	3	1	1	1	1	2	1	2	2	1	1	1	1	1	1	2	2	2	3	1	3
0	2	2	3	1	5	3	3	1	1	1	2	1	1	1	2	1	2	1	1	1	1	1	2	3	1	2	1
1	1	3	4	2	1	3	3	1	2	1	2	2	1	1	2	1	4	3	1	5	2	3	1	1	2	1	1
1	4	3	1	1	2	5	2	2	3	2	2	3	3	1	1	2	3	1	2	3	1	4	4	3	4	1	3
1	1	1	5	3	5	5	2	1	1	2	1	1	1	1	3	1	1	2	1	3	1	1	2	1	1	1	1
0	3	1	2	1	4	2	3	3	2	2	2	4	2	1	2	2	2	2	4	2	2	3	4	2	2	3	2
1	1	3	1	5	4	4	3	1	1	2	2	1	1	1	2	2	2	1	2	2	1	1	1	1	1	1	1
0	4	4	5	3	2	2	2	2	4	1	1	2	1	1	3	1	2	2	2	1	2	2	3	2	1	1	1
1	3	2	4	5	3	1	2	1	1	3	1	1	2	2	1	1	1	2	1	2	1	2	2	1	1	1	1
1	3	4	4	2	1	1	3	1	2	2	3	1	2	3	3	2	4	1	1	1	3	2	2	4	4	3	3
0	4	1	2	5	1	5	3	1	1	2	2	1	1	1	3	1	1	1	2	1	2	1	1	2	1	1	2
0	3	3	3	1	1	3	3	2	3	4	2	3	3	2	4	3	3	3	2	2	2	2	3	1	3	2	3
1	4	1	1	3	4	3	3	2	1	1	2	2	3	2	1	1	1	2	1	3	1	2	1	1	1	2	1
0	3	3	2	2	3	5	2	1	1	1	1	1	1	1	1	3	1	3	2	1	2	1	2	1	1	3	3
0	2	2	3	5	4	3	3	1	2	1	1	1	3	1	1	2	4	1	1	1	2	2	1	1	1	1	1
0	3	3	4	3	3	4	2	1	1	1	1	1	2	1	1	1	2	1	1	3	3	1	1	2	1	1	1
0	3	2	3	3	3	2	3	2	2	2	1	1	2	2	2	1	2	2	2	2	1	2	1	2	1	2	2
0	2	1	3	5	2	5	1	1	1	1	1	1	1	1	1	2	1	2	1	1	2	1	1	1	3	1	1
1	4	2	5	1	5	2	3	1	1	1	1	1	3	2	1	2	1	1	1	3	1	1	2	1	1	1	1
0	2	2	3	5	3	3	2	1	1	1	2	2	1	3	1	2	1	1	1	1	1	2	1	2	1	2	4
0	4	2	3	1	4	3	3	2	2	1	4	2	1	3	1	3	1	1	1	2	2	3	2	1	1	2	1
0	3	3	2	1	5	3	3	1	3	1	2	3	1	2	1	2	1	4	2	2	1	1	1	2	1	2	3
0	1	1	2	5	2	1	3	2	1	2	3	2	1	1	4	4	2	4	3	3	1	3	1	1	1	1	1
1	1	4	3	3	3	2	3	2	1	2	2	2	1	3	1	1	2	1	1	2	1	2	1	2	4	1	2
1	3	3	2	2	5	2	3	1	1	1	2	2	3	2	1	2	3	1	1	1	1	1	2	1	1	3	3
0	3	3	3	2	4	1	3	1	2	3	2	1	1	2	1	2	2	2	1	3	1	3	2	1	2	2	3
1	4	1	1	2	1	1	2	4	3	5	5	4	5	5	2	4	4	5	3	3	5	3	3	3	4	4	5
1	1	3	5	2	2	5	3	1	1	1	1	1	2	1	1	1	1	1	1	1	1	1	1	2	1	1	1
0	2	2	1	2	1	3	3	3	1	2	1	4	3	5	4	2	2	4	2	3	3	3	1	4	5	2	3
1	2	4	3	1	4	1	3	1	2	1	3	2	2	3	1	3	2	2	2	2	2	3	1	4	2	2	1
1	1	4	2	5	3	2	3	1	1	3	1	3	1	1	3	1	1	1	1	1	1	1	3	1	1	1	1
0	3	2	1	5	2	5	3	3	1	1	1	1	1	2	2	1	2	1	1	1	1	1	2	1	1	1	1
0	4	2	2	3	5	5	3	1	1	1	1	1	1	1	2	1	1	1	1	1	3	1	2	2	1	1	1
1	1	2	2	3	1	3	3	2	1	2	1	1	2	2	2	1	2	3	3	2	2	1	1	2	2	2	3
1	2	2	5	2	1	4	2	2	1	1	1	2	1	2	1	1	1	2	1	1	2	2	1	2	1	2	1
1	4	4	4	2	2	2	3	2	1	3	2	2	3	3	1	3	1	2	1	2	3	2	3	1	3	2	1
0	2	4	1	2	3	1	3	2	2	3	2	5	3	2	2	3	4	3	1	4	3	2	5	4	3	4	2
1	3	3	1	3	3	2	2	2	4	2	3	3	4	2	2	2	3	3	2	4	2	2	1	1	3	2	3
0	1	2	4	4	4	4	2	1	3	2	1	1	2	2	2	1	3	2	1	1	4	3	1	2	1	1	1
0	2	4	3	3	5	4	3	1	1	1	1	3	1	2	1	3	3	1	2	2	1	1	1	1	1	1	1
0	1	2	1	2	3	1	2	3	3	4	4	4	2	5	2	2	2	4	1	3	4	2	1	4	5	5	3
0	3	3	4	5	5	2	3	2	2	1	1	1	1	2	1	2	2	2	1	1	2	2	2	1	1	1	1
0	3	2	1	3	2	2	3	2	2	4	1	3	1	4	2	3	3	3	1	3	2	2	3	3	2	2	2
0	4	3	1	5	5	3	2	2	1	1	1	1	1	2	1	3	1	1	2	1	1	2	3	1	2	1	2
0	3	4	5	2	1	5	3	1	1	1	1	1	3	1	1	2	2	1	1	3	1	2	1	2	1	1	2
0	4	3	1	2	2	5	2	1	3	2	3	2	2	2	3	2	3	2	3	2	3	1	3	1	3	2	3
0	4	1	2	3	1	1	3	2	4	2	3	2	3	3	3	3	5	2	3	3	2	5	2	2	4	3	3
0	2	2	4	5	2	5	2	3	1	1	1	2	2	3	1	1	2	1	1	2	1	2	1	2	3	1	1
0	4	1	1	2	2	5	2	1	4	2	2	2	2	2	3	2	1	5	4	1	3	2	3	2	2	3	4
1	1	2	4	4	5	5	2	1	1	1	1	1	2	1	2	1	1	2	1	2	1	1	1	2	1	1	1
1	3	4	4	3	4	4	3	1	2	2	1	1	1	2	1	1	1	1	1	1	2	1	1	1	1	2	1
